# Supplementary material for: Evolution of antibiotic resistance at low antibiotic concentrations including selection below the minimal selective concentration
Source: Commun Biol. 2020 Sep 3;3:467. doi: 10.1038/s42003-020-01176-w (PMC7471295; doi:10.1038/s42003-020-01176-w)
Supplement: Supplementary file 2 — Supplementary Data [file 42003_2020_1176_MOESM2_ESM.xlsx]

## Sheet: Figure 1 Data
Figure 1: Selection for ermF by macrolide antibiotics. 1A: Azithromycin. 1B: Clarithromycin. 1C: Erythromycin. Error bars represent standard error. * = significant positive selection to 90% confidence in comparison to the no antibiotic control. ** = significant positive selection to 95% confidence in comparison to the no antibiotic control. n = 5 replicates per concentration.
		Prevalence
		Azithromycin		Clarithromycin		Erythromycin
Concentration (µg/L)	Replicate	Day 0	Day 7	Day 0	Day 7	Day 0	Day 7
0	1	0.000585344	0.00451185	0	0.00251532	0	0.00251532
	2	0.001262	0.000632982	0.0140294	0.00227772	0.0140294	0.00227772				Azithromycin
	3	0.000720152	0.00695268	0	0.00321503	0	0.00321503				Day 0		Day 7
	4	0.000634537	0.00885667	0.0176733	0.00241479	0.0176733	0.00241479			Concentration (µg/L)	Average	Standard error	Average	Standard error
	5	0.000743071	0.00618889	0	0.00933406	0	0.00933406			0	0.000789021	0.000108796	0.00542861	0.00124082
100	1	0.000729926	0.00874478	0.00339526	0.00213219	0.00218443	0.0180906			100	0.000664006	3.26518e-05	0.00866605	0.0013564
	2	0.00075988	0.00983439	0.00971899	0.00801605	0.00557899	0.00837725			250	0.000705732	0.000250626	0.0150891	0.00527024
	3	0.000573573	0.0136672	0.00668559	0.0111094	0.00524247	0.000439268			500	0.000702213	0.000219922	0.0129972	0.003408
	4	0.000593745	0.0057573	0.0119495	0.00694795	0.00836378	0.0027913			750	0.000924674	8.99401e-05	0.0193869	0.00818208
	5	0.000662906	0.00532656	0.000362409	0.0265351	0.0287045	9.09662e-05			1000	0.000720955	4.60612e-05	0.0459402	0.00969922
250	1	0.000757811	0.00483023	2.29739e-05	0.00683602	0.00505292	0.00162133			10000	0.000774466	9.98379e-05	0.0506921	0.0253026
	2	0.00139553	0.0368015	0.0290575	0.0099149	0.00595904	0.0075308			100000	0.000912072	0.00014759	9.62525e-06	8.16017e-06
	3	2.20362e-05	0.0106168	0.0133859	0.0147499	0.00897545	0.00906538
	4	0.000118666	0.0176542	0.00554569		0.00382426	0.00294046
	5	0.00123462	0.00554295	0.00739922	0.00244881	0.0057413	0.00290327				Clarithromycin
500	1	0.000284652	0.0109606	0.00556073	0.00465611	0.0021603	5.20389e-05				Day 0		Day 7
	2	0.000247123	0.0260504	0.0186556	0.0092964	0.000679735	0.00473463			Concentration (µg/L)	Average	Standard error	Average	Standard error
	3	0.000497287	0.0067568	0.0204939	0.0052742	0.003606	0.000237163			0	0.00634055	0.00351089	0.00395138	0.00121227
	4	0.000920766	0.0163311	0.00567253	0.00465374	0.00578649	0.00699638			100	0.00642235	0.00186946	0.0109481	0.00371644
	5	0.00156124	0.00488725	0.000987675	0.0167548	0	0.00938774			250	0.0110823	0.00444946	0.00848741	0.0020056
750	1	0.00111464	0.0556103	0.0049221	0.00314949	0	0.000314536			500	0.0102741	0.00348896	0.00812705	0.002079
	2	0.0011957	0.00821599	0.0178285	0.00728682	0.00570298	0.0127294			750	0.0123092	0.00205521	0.0292462	0.0140157
	3	0.000656309	0.00781475	0.0155598	0.0252372	0	0.00829369			1000	0.0077735	0.00116464	0.0390652	0.00497387
	4	0.000795809	0.0102014	0.0137443	0.089748	0.00465346	0.00651385			10000	0.00889683	0.00227485	0.0549635	0.0319039
	5	0.000860918	0.0150919	0.00949151	0.0208096		0.0659885			100000	0.0118797	0.00290497	2.75681e-06	1.5202e-06
1000	1	0.000778301	0.0803163	0.0105226	0.0406434	0.00901235	0.00518246
	2	0.000868858	0.025287	0.00990333	0.0348724	0.00248284	0.0248683
	3	0.000614338	0.0260861	0.0090477	0.0440548	0.0051141	0.0132618				Erythromycin
	4	0.000595332	0.061863	0.0039027	0.0209854	0	0.0963386				Day 0		Day 7
	5	0.000747945	0.0361485	0.00549115	0.05477	0.00617159	0.0281461			Concentration (µg/L)	Average	Standard error	Average	Standard error
10000	1	0.000995592	0.0128745	0.0033704	0.0113429	0.00288358	0.0354472			0	0.00634055	0.00351089	0.00395138	0.00121227
	2	0.000820649	0.0150881	0.00847758	0.0139842	0.00463554	0.0085637			100	0.0100148	0.00426989	0.00595788	0.00301967
	3	0.00100327	0.154928	0.0033313	0.000729799	0	0.282794			250	0.0059106	0.000761912	0.00481225	0.00130858
	4	0.000633044	0.0666529	0.0154973	0.192519	0.00649275	0.0235567			500	0.0024465	0.000931422	0.00428159	0.00164796
	5	0.000419771	0.0039174	0.0138076	0.0562418	0.00663432	0.201685			750	0.00258911	0.00116972	0.018768	0.0107082
100000	1	0.00154802	4.61154e-05	0.0194678	9.02993e-06	0.00598835	1.71897e-06			1000	0.00455618	0.00138327	0.0335595	0.0145097
	2	0.000839642	4.76101e-07	0.00953911	7.69173e-07	0.0012164	0.00960723			10000	0.00412924	0.00110852	0.110409	0.0496318
	3	0.000585224	1.88837e-07	0.00078901	2.28071e-07	0	2.41571e-07			100000	0.00266827	0.00093222	0.00227989	0.00166749
	4	0.000799436	4.15876e-07	0.016781	3.68604e-06	0.00382832	0.00178984
	5	0.000788041	9.29984e-07	0.0128218	7.08192e-08	0.0023083	4.4352e-07

## Sheet: Figure 2 Data
Figure 2: Selection coefficient graph for ermF by erythromycin. Selection coefficient values were determined as previously (Gullberg et al., 2011). These were plotted with a line of best fit (polynomial regression line order 4, R2 = 0.1709, y = -2.544e-12x4 + 1.564e-09x3 + 2.59e-06x2 - 0.001432x + 0.01684). Here the line of best fit crosses the X axis at 514.1 µg/L and this is defined as the MSC …
		Prevalence
Concentration (µg/L)	Replicate	Day 0	Day 7	Selection coefficient
0	1	0.00081388	0.00251532	0.161192
	2	0.0140294	0.00227772	-0.259712
	3	0.000318601	0.00321503	0.330236
	4	0.0176733	0.00241479	-0.284349
	5	0.00102513	0.00933406	0.315549
100	1	0.00218443	0.0180906	0.302005
	2	0.00557899	0.00837725	0.0580732
	3	0.00524247	0.000439268	-0.354206
	4	0.00836378	0.0027913	-0.156772
	5	0.0287045	9.09662e-05	-0.822046
250	1	0.00505292	0.00162133	-0.162389
	2	0.00595904	0.0075308	0.0334417
	3	0.00897545	0.00906538	0.00142419
	4	0.00382426	0.00294046	-0.0375426
	5	0.0103906	0.00290327	-0.182153
500	1	0.00385766	5.20389e-05	-0.615118
	2	0.00121335	0.00473463	0.194503
	3	0.00640083	0.000237163	-0.470776
	4	0.0104549	0.00699638	-0.0573831
	5	0.000135884	0.00938774	0.605052
750	1	0.000285457	0.000314536	0.013858
	2	0.0101903	0.0127294	0.0317824
	3	0.00021945	0.00829369	0.518875
	4	0.00832715	0.00651385	-0.0350844
	5	0.00016775	0.0659885	0.853538
1000	1	0.0166562	0.00518246	-0.166786
	2	0.00452922	0.0248683	0.243292
	3	0.0093841	0.0132618	0.04941
	4	0.000741908	0.0963386	0.6952
	5	0.0110521	0.0281461	0.133541

## Sheet: Figure 3 Data
Figure 3: MLS resistance gene prevalence as a function of macrolide concentration. 3A: Azithromycin. 3B: Clarithromycin. 3C: Erythromycin. Error bars represent standard error. * = significant increase to 90% confidence in comparison to the no antibiotic control. ** = significant increase to 95% confidence in comparison to the no antibiotic control. n = 3 replicates per concentration.
		Prevalence
Concentration (µg/L)	Replicate	Azithromycin	Clarithromycin	Erythromycin
0	1	0.300311	0.355314	0.355314
	2	0.113906	0.13418	0.13418
	3	0.124551	0.0879993	0.0879993
250	1	0.120956	0.132858	0.161171
	2	0.18487	0.147834	0.0988005
	3	0.33908	0.179642	0.148317
750	1	0.138123	0.180681	0.133628
	2	0.105511	0.10444	0.112249
	3	0.121299	0.155943	0.121495
1000	1	0.677673	0.159819	0.145968
	2	0.122892	0.110018	0.1689
	3	0.554315	0.207621	0.135177
10000	1	0.731594	0.251346	0.203106
	2	1.03432	0.536991	0.167114
	3	1.04089	0.155638	0.459197
100000	1	1.23262	0.815301	0.775622
	2	1.16052	0.758265	0.71665
	3	2.17603	0.810449	0.9752
	Azithromycin		Clarithromycin		Erythromcyin
Concentration (µg/L)	Average	Standard error	Average	Standard error	Average	Standard error
0	0.17959	0.0382249	0.192498	0.0673547	0.192498	0.0673547
250	0.214968	0.0528603	0.153445	0.0112624	0.136096	0.0155244
750	0.121644	0.0076879	0.147021	0.0183357	0.122457	0.00505434
1000	0.451626	0.137319	0.159153	0.0230068	0.150015	0.00811839
10000	0.9356	0.0832996	0.314658	0.0935283	0.276473	0.0750779
100000	1.52306	0.267116	0.794672	0.014907	0.822491	0.0638739

## Sheet: Figure 4 Data
Figure 4: Selection for intI1 by Ciprofloxacin. Significant selection for intI1 by ciprofloxacin is seen at concentrations of 15.625 µg/L (p = 1.415e-13, Gamma GLM) and higher. Error bars represent standard error. * = significant positive selection to 90% confidence in comparison to the no antibiotic control. ** = significant positive selection to 95% confidence in comparison to the no antibiotic…
		Prevalence				Day 0		Day 7
Concentration (µg/L)	Replicate	Day 0	Day 7		Concentration (µg/L)	Average prevalence	Standard error	Average prevalence	Standard error
0	1	0.00919572	0.0491633		0	0.012573	0.00108882	0.0338462	0.00904773
	2	0.0100894	0.0250199		0.976562	0.0587744	0.0321032	0.0738658	0.0255659
	3	0.0145428	0.00597191		1.95312	0.0165402	0.00176578	0.0210921	0.0112606
	4	0.013964	0.0636222		3.90625	0.0134328	0.00178372	0.0071238	0.00419334
	5	0.0150728	0.0254539		7.8125	0.0228541	0.00329419	0.0376623	0.0221665
0.976562	1	0.0236049	0.00971854		15.625	0.00662526	0.0014079	0.333565	0.179961
	2	0.016336	0.163381		31.25	0.00394387	0.000415995	0.45891	0.191752
	3	0.0118197	0.0284278		62.5	0.00396263	0.000305907	0.68919	0.426449
	4	0.200945	0.052704		125	0.0141866	0.00191509	0.843821	0.230719
	5	0.0411659	0.115097		250	0.0159222	0.00183227	1.32653	0.302624
1.95312	1	0.0203956	0.0149383		500	0.0107556	0.00170804	1.30345	0.376455
	2	0.0124777	0.0168507		1000	0.0115981	0.00500587	1.56696	0.267996
	3	0.0113129	0.00298974
	4	0.0207557	0.00579094
	5	0.0177591	0.064891
3.90625	1	0.00889695	0.000183536
	2	0.0113056	0.00507482
	3	0.0136864	0.00217775
	4	0.0207508	0.025617
	5	0.0125243	0.00256591
7.8125	1	0.0177142	0.000445527
	2	0.0284625	0.0283754
	3	0.0341589	0.13437
	4	0.0141112	0.00256338
	5	0.0198237	0.0225568
15.625	1	0.0114235	0.739164
	2	0.00797276	0.014947
	3	0.00322929	0.00315303
	4	0.00741864	0.00537923
	5	0.00308211	0.905179
31.25	1	0.00264302	0.00563053
	2	0.0039977	0.604992
	3	0.00499793	1.15223
	4	0.0031739	0.527751
	5	0.00490682	0.00395192
62.5	1	0.0040104	0.208024
	2	0.00304384	0.263989
	3	0.00334387	0.00315142
	4	0.00472208	2.34746
	5	0.00469296	0.623321
125	1	0.00901204	0.79851
	2	0.0164923	0.815522
	3	0.0200787	0.372606
	4	0.0158618	1.80814
	5	0.00948834	0.424327
250	1	0.0195311	1.41981
	2	0.01691	0.323785
	3	0.0174115	2.44554
	4	0.00791975	1.24613
	5	0.0178388	1.19737
500	1	0.0127017	0.344493
	2	0.00709838	0.802716
	3	0.0095132	2.11648
	4	0.0172257	0.760009
	5	0.00723906	2.49353
1000	1	0.0311391	1.23904
	2	0.00318677	1.16469
	3	0.0165639	1.05184
	4	0.00668701	2.68228
	5	0.000413837	1.69695

## Sheet: Figure 5 Data
Figure 5: Selection coefficient graph for intI1 by ciprofloxacin. Selection coefficient values were determined as previously in Gullberg et al., (2011). These were plotted with a line of best fit (polynomial regression line, order 4, R2 = 0.4396, y = 0.1093 + 0.293x – 0.5274x2 + 0.1921x3 – 0.0188x4). Here the line of best fit crosses the X axis at 10.77 µg/L and this is defined as the MSC. Plotte…
		Prevalence
Concentration (µg/L)	Replicate	Day 0	Day 7	Selection coefficient
0	1	0.00919572	0.0491633	0.239487
	2	0.0100894	0.0250199	0.12974
	3	0.0145428	0.00597191	-0.127147
	4	0.013964	0.0636222	0.21664
	5	0.0150728	0.0254539	0.0748535
0.976562	1	0.0236049	0.00971854	-0.126774
	2	0.016336	0.163381	0.32896
	3	0.0118197	0.0284278	0.125371
	4	0.200945	0.052704	-0.191192
	5	0.0411659	0.115097	0.146881
1.95312	1	0.0203956	0.0149383	-0.0444849
	2	0.0124777	0.0168507	0.0429211
	3	0.0113129	0.00298974	-0.190108
	4	0.0207557	0.00579094	-0.182361
	5	0.0177591	0.064891	0.185116
3.90625	1	0.00889695	0.000183536	-0.554436
	2	0.0113056	0.00507482	-0.114429
	3	0.0136864	0.00217775	-0.262587
	4	0.0207508	0.025617	0.0300961
	5	0.0125243	0.00256591	-0.22648
7.8125	1	0.0177142	0.000445527	-0.526123
	2	0.0284625	0.0283754	-0.000437873
	3	0.0341589	0.13437	0.195654
	4	0.0141112	0.00256338	-0.243663
	5	0.0198237	0.0225568	0.0184512
15.625	1	0.0114235	0.739164	0.595693
	2	0.00797276	0.014947	0.0897825
	3	0.00322929	0.00315303	-0.00341402
	4	0.00741864	0.00537923	-0.0459215
	5	0.00308211	0.905179	0.811789
31.25	1	0.00264302	0.00563053	0.10804
	2	0.0039977	0.604992	0.717071
	3	0.00499793	1.15223	0.777204
	4	0.0031739	0.527751	0.730523
	5	0.00490682	0.00395192	-0.030918
62.5	1	0.0040104	0.208024	0.564109
	2	0.00304384	0.263989	0.637541
	3	0.00334387	0.00315142	-0.00846777
	4	0.00472208	2.34746	0.886977
	5	0.00469296	0.623321	0.698428
125	1	0.00901204	0.79851	0.640598
	2	0.0164923	0.815522	0.557277
	3	0.0200787	0.372606	0.417266
	4	0.0158618	1.80814	0.676591
	5	0.00948834	0.424327	0.54292
250	1	0.0195311	1.41981	0.612324
	2	0.01691	0.323785	0.421739
	3	0.0174115	2.44554	0.706413
	4	0.00791975	1.24613	0.722635
	5	0.0178388	1.19737	0.60093
500	1	0.0127017	0.344493	0.471476
	2	0.00709838	0.802716	0.675448
	3	0.0095132	2.11648	0.772119
	4	0.0172257	0.760009	0.54099
	5	0.00723906	2.49353	0.834566
1000	1	0.0311391	1.23904	0.526232
	2	0.00318677	1.16469	0.843028
	3	0.0165639	1.05184	0.593011
	4	0.00668701	2.68228	0.856322
	5	0.000413837	1.69695	1.18841

## Sheet: Figure 6 Data
Figure 6: 6A: Persistence of tetG at day 7. Investigating the prevalence of tetG at day 7 showed a statistically significant difference between tetG prevalence at 1 (p = 0.0784, Dunn’s test), 10 (p = 0.0658, Dunn’s test) and 100 µg/L (p = 0.0784, Dunn’s test) in comparison to the no antibiotic control. Figure 6B: TetG selection by tetracycline. When presenting the data with both the day 0 and day…
		Prevalence
Concentration (µg/L)	Replicate	Day 0	Day 7
0	1	0.00882956	2.46042e-08
	2	0.00589015	2.44746e-07
	3	0.00276216	0
0.1	1	0.00234598	0
	2	0.00314798	8.76821e-08
	3	0.00479937	1.72063e-07
1	1	0.0162605	3.63524e-07
	2	0.00617386	1.23656e-07
	3	0.0149644	4.4417e-07
10	1	0.0115723	4.33657e-06
	2	0.0122592	4.29108e-07
	3	0.0117498	7.51799e-08
100	1	0.0127473	3.70223e-06
	2	0.0122857	1.3653e-07
	3	0.00960165	2.00891e-07
	Day 0		Day 7
Concentration (µg/L)	Average	Standard error	Average	Standard error
0	0.00582729	0.00143033	8.97834e-08	6.35285e-08
0.1	0.00343111	0.000589708	8.65819e-08	4.05582e-08
1	0.0124663	0.00258697	3.1045e-07	7.85918e-08
10	0.0118604	0.000168075	1.61362e-06	1.11477e-06
100	0.0115449	0.000800749	1.34655e-06	9.61822e-07
